# Supplementary material for: Integration of three machine learning algorithms identifies characteristic RNA binding proteins linked with diagnosis, immunity and pyroptosis of IgA nephropathy
Source: Front Genet. 2022 Sep 28;13:975521. doi: 10.3389/fgene.2022.975521 (PMC9554240; doi:10.3389/fgene.2022.975521)
Supplement: Supplementary file 1 [file Table2.XLSX]

## Sheet: Sheet1
RBP	logFC	AveExpr	t	P.Value	adj.P.Val	B
TIPARP	1.26461	9.60364	11.4624	3.56e-20	3.44e-17	35.2794
ZFP36	1.43473	9.76247	11.1812	1.5e-19	7.25e-17	33.8809
EIF1B	0.502904	10.4789	8.44989	1.86e-13	6e-11	20.2258
PPP1R10	0.732142	7.99877	8.39206	2.5e-13	6.03e-11	19.9398
AFF4	0.561072	5.1443	8.31355	3.72e-13	7.19e-11	19.5522
MBNL3	0.613896	5.96099	8.12251	9.78e-13	1.38e-10	18.6118
FXR2	0.638029	7.01896	8.11808	1e-12	1.38e-10	18.59
RNASE4	0.829955	7.5395	8.03696	1.51e-12	1.79e-10	18.192
ZCCHC11	0.548049	6.65454	8.01654	1.67e-12	1.79e-10	18.092
PEG10	0.523948	4.96535	7.72717	7.12e-12	6.88e-10	16.6809
ACO1	0.768175	8.57509	7.65181	1.04e-11	9.1e-10	16.3155
LARP4	0.489481	5.29031	7.48381	2.39e-11	1.75e-09	15.5044
YTHDC1	0.611863	8.18044	7.4739	2.51e-11	1.75e-09	15.4567
MATR3	0.665812	8.5238	7.47172	2.54e-11	1.75e-09	15.4462
AFF1	0.555588	6.10206	7.45341	2.78e-11	1.79e-09	15.3582
MKRN2	0.583218	8.15928	7.42271	3.23e-11	1.94e-09	15.2107
USP10	0.563911	7.53666	7.4116	3.41e-11	1.94e-09	15.1574
ANG	0.615225	6.62891	7.16847	1.13e-10	6.05e-09	13.9965
ZC3H12A	0.582744	6.97057	7.04586	2.05e-10	1.04e-08	13.4158
PRPF4	0.489471	7.18005	6.9937	2.64e-10	1.28e-08	13.1698
A1CF	0.866944	5.51225	6.8989	4.18e-10	1.91e-08	12.7243
AZGP1	1.37682	6.27885	6.89085	4.35e-10	1.91e-08	12.6866
TFB2M	0.630363	7.44151	6.84602	5.4e-10	2.27e-08	12.4768
PCBP2	0.501487	9.64488	6.6681	1.27e-09	5.1e-08	11.6492
MPHOSPH6	0.51342	8.04847	6.53437	2.39e-09	9.23e-08	11.0328
EIF1	0.352282	12.6165	6.52659	2.48e-09	9.23e-08	10.9971
CDC5L	0.502581	7.90176	6.43739	3.78e-09	1.35e-07	10.589
CLK4	0.766751	7.52091	6.37747	5.02e-09	1.73e-07	10.3162
MEPCE	0.622577	8.39314	6.30165	7.15e-09	2.35e-07	9.97253
DDX27	0.496203	9.13054	6.29734	7.3e-09	2.35e-07	9.95306
AUH	0.553285	8.64408	6.28961	7.57e-09	2.36e-07	9.91811
KHDRBS1	0.393801	9.54698	6.23378	9.82e-09	2.96e-07	9.66645
RBM25	0.396963	8.23199	6.19528	1.17e-08	3.44e-07	9.49346
FMR1	0.49929	8.72249	6.12322	1.64e-08	4.66e-07	9.17104
DDX3X	0.514466	7.90129	6.11687	1.69e-08	4.66e-07	9.14267
IGF2BP3	0.431368	4.33498	6.09406	1.87e-08	4.83e-07	9.04103
CRYZ	0.753108	9.12433	6.09249	1.89e-08	4.83e-07	9.03402
ZC3H14	0.459313	7.80332	6.09135	1.9e-08	4.83e-07	9.02895
RANBP2	0.540532	7.90429	6.08358	1.97e-08	4.87e-07	8.99437
CPEB3	0.505256	4.96836	6.0671	2.12e-08	5.1e-07	8.92108
DDX56	0.421862	7.27877	6.06296	2.16e-08	5.1e-07	8.90269
TST	0.529138	10.5435	6.02269	2.6e-08	5.98e-07	8.72411
CNOT4	0.421008	5.41781	5.99466	2.96e-08	6.5e-07	8.60013
SRP54	0.454651	8.83174	5.9927	2.99e-08	6.5e-07	8.59146
NOVA1	0.403664	5.22633	5.9896	3.03e-08	6.5e-07	8.57776
NGDN	0.579506	7.40584	5.96712	3.36e-08	7.05e-07	8.47856
YTHDC2	0.472945	6.15547	5.95429	3.56e-08	7.31e-07	8.42205
RBM15B	0.451033	7.3651	5.92825	4.01e-08	8.06e-07	8.30748
SRRM1	0.390573	9.00145	5.91948	4.17e-08	8.22e-07	8.26895
FXR1	0.49847	7.92387	5.90847	4.38e-08	8.39e-07	8.22063
STAU1	0.38819	10.6271	5.90611	4.43e-08	8.39e-07	8.21027
UBAP2	0.504596	8.48836	5.76394	8.42e-08	1.56e-06	7.59036
RCL1	0.380844	7.38552	5.65885	1.35e-07	2.46e-06	7.13705
RBBP6	0.292468	7.59911	5.65479	1.37e-07	2.46e-06	7.11961
RBM15	0.49855	7.64791	5.64323	1.45e-07	2.54e-06	7.07004
RBM47	0.687677	7.55304	5.62924	1.54e-07	2.65e-06	7.01013
PPARGC1A	0.675841	6.35403	5.60157	1.74e-07	2.93e-06	6.89183
OASL	0.531118	6.34869	5.59914	1.76e-07	2.93e-06	6.88143
YRDC	0.430231	7.51519	5.58781	1.85e-07	3.03e-06	6.83312
DDX25	0.383324	4.3357	5.5738	1.97e-07	3.17e-06	6.7734
TIAL1	0.401806	7.22386	5.56534	2.04e-07	3.23e-06	6.73736
EIF2AK3	0.568192	7.69035	5.51002	2.61e-07	4.06e-06	6.50259
GNL3	0.611705	8.24252	5.48897	2.86e-07	4.38e-06	6.41362
EIF6	0.362619	9.75968	5.46299	3.2e-07	4.83e-06	6.30403
DZIP3	0.503407	6.05889	5.45946	3.25e-07	4.83e-06	6.28917
DDX10	0.495502	7.5636	5.45408	3.33e-07	4.87e-06	6.26652
DARS2	0.525479	5.64839	5.39486	4.31e-07	6.17e-06	6.01797
XPO6	0.428703	8.46439	5.39325	4.34e-07	6.17e-06	6.01127
SUPT6H	0.425941	7.30237	5.3691	4.82e-07	6.75e-06	5.91036
MEX3C	0.47389	6.94142	5.34013	5.47e-07	7.55e-06	5.78968
MSI1	0.395017	4.82712	5.31659	6.05e-07	8.24e-06	5.69186
ELAVL1	0.384432	7.51911	5.25472	7.9e-07	1.06e-05	5.43598
EIF2AK1	0.407595	8.94039	5.23056	8.77e-07	1.16e-05	5.33651
DNTTIP2	0.559917	9.5514	5.20409	9.82e-07	1.28e-05	5.22788
TFAM	0.360301	6.52564	5.19671	1.01e-06	1.3e-05	5.19763
METTL5	0.454367	9.81509	5.17181	1.13e-06	1.43e-05	5.0958
INTS7	0.452256	5.36234	5.15508	1.21e-06	1.52e-05	5.02753
NUFIP1	0.295887	5.22036	5.13538	1.32e-06	1.63e-05	4.94731
CCNT1	0.341424	6.41085	5.12314	1.39e-06	1.69e-05	4.89758
SAFB2	0.372917	8.24242	5.11462	1.44e-06	1.73e-05	4.86299
N4BP1	0.375455	8.25998	5.10225	1.51e-06	1.8e-05	4.81284
ZC3H7A	0.435258	7.56321	5.09864	1.54e-06	1.81e-05	4.7982
EXOSC9	0.404761	8.20808	5.06707	1.76e-06	2.04e-05	4.67059
ABCF1	0.471663	9.20346	5.06211	1.79e-06	2.06e-05	4.65056
ZFP36L2	0.319591	7.00653	5.04192	1.95e-06	2.22e-05	4.56927
FTO	0.402963	9.45282	5.03601	2e-06	2.25e-05	4.54549
PCF11	0.474096	7.40527	5.01324	2.2e-06	2.44e-05	4.45409
ATXN2L	0.402342	6.01902	5.00011	2.32e-06	2.53e-05	4.40147
NKRF	0.445646	7.33385	4.99944	2.33e-06	2.53e-05	4.39881
NUP153	0.390496	9.37945	4.99236	2.4e-06	2.58e-05	4.37047
DDX24	0.506499	8.73023	4.98948	2.43e-06	2.58e-05	4.35897
PTBP1	0.504406	8.54144	4.98557	2.47e-06	2.59e-05	4.34335
GTPBP1	0.391489	6.84255	4.96748	2.66e-06	2.77e-05	4.27115
SRPK2	0.343086	7.46719	4.9528	2.83e-06	2.91e-05	4.21264
ZC3H15	0.52163	8.91354	4.91261	3.35e-06	3.38e-05	4.05311
PUM1	0.372111	9.71666	4.91189	3.36e-06	3.38e-05	4.05027
PRPF38B	0.48925	7.37728	4.89765	3.56e-06	3.54e-05	3.99391
EIF4E	0.580335	6.73705	4.87534	3.9e-06	3.85e-05	3.90586
ANGEL2	0.404581	7.00492	4.85136	4.31e-06	4.16e-05	3.81152
INTS6	0.40219	6.99938	4.8512	4.31e-06	4.16e-05	3.81087
PNRC2	0.473547	8.33928	4.84	4.51e-06	4.32e-05	3.76692
TUT1	0.434681	5.94956	4.83531	4.6e-06	4.36e-05	3.74852
FBXO17	0.361726	8.70943	4.82549	4.79e-06	4.49e-05	3.71005
CSTF3	0.417356	7.96268	4.81464	5.01e-06	4.65e-05	3.66758
NONO	0.352822	8.89737	4.80917	5.12e-06	4.71e-05	3.64623
DARS	0.333603	9.5705	4.7669	6.09e-06	5.55e-05	3.48149
RBM7	0.42421	7.91804	4.75624	6.36e-06	5.63e-05	3.44012
RSL1D1	0.368926	6.77179	4.75431	6.41e-06	5.63e-05	3.43263
LSG1	0.394864	7.4036	4.75428	6.41e-06	5.63e-05	3.4325
SLBP	0.461626	8.70441	4.75407	6.41e-06	5.63e-05	3.43169
CLK1	0.695927	7.91386	4.74266	6.72e-06	5.85e-05	3.38748
CHERP	0.404686	7.07576	4.71463	7.52e-06	6.49e-05	3.27913
RRP1B	0.343307	7.05102	4.70154	7.93e-06	6.78e-05	3.22866
DNMT1	-0.517195	7.77888	-4.68268	8.56e-06	7.25e-05	3.15609
GUF1	0.435148	4.97262	4.6751	8.83e-06	7.41e-05	3.12701
SF3B4	0.445596	6.38563	4.6669	9.12e-06	7.6e-05	3.09554
KHSRP	0.29327	7.41828	4.65704	9.49e-06	7.75e-05	3.05777
USP39	0.323639	8.39182	4.65554	9.55e-06	7.75e-05	3.05205
DGCR14	0.37881	6.67497	4.65546	9.55e-06	7.75e-05	3.05174
APOBEC1	0.223904	3.87083	4.64384	1e-05	8.06e-05	3.00731
CSDE1	0.292379	10.9254	4.6137	1.13e-05	9.01e-05	2.89239
SMG7	0.359786	6.98119	4.61003	1.15e-05	9.07e-05	2.87844
PAPOLA	0.342574	8.78113	4.60762	1.16e-05	9.09e-05	2.86926
ZFR	0.359968	7.00212	4.59998	1.19e-05	9.29e-05	2.84023
TSEN34	0.298694	9.77905	4.59638	1.21e-05	9.33e-05	2.82656
CEBPZ	0.47047	9.05111	4.59495	1.22e-05	9.33e-05	2.82113
ILF2	0.388693	8.99976	4.57703	1.31e-05	9.94e-05	2.75323
TGS1	0.406395	6.64642	4.55203	1.44e-05	0.000108912	2.6588
ZC3H13	0.391769	6.20456	4.5457	1.48e-05	0.000110813	2.63494
SMAD7	-0.589032	7.15896	-4.53227	1.56e-05	0.000115963	2.58439
DDX46	0.368784	7.92422	4.51459	1.67e-05	0.000123401	2.51798
TPR	0.363776	7.95561	4.50605	1.73e-05	0.000126659	2.48598
UTP20	0.389267	6.39611	4.48795	1.86e-05	0.000134986	2.41828
BAZ2B	0.472129	8.36604	4.47487	1.96e-05	0.000140282	2.36947
AFF2	0.284115	3.98056	4.47435	1.96e-05	0.000140282	2.36753
MRPL44	0.38983	6.26365	4.46953	2e-05	0.000141909	2.34956
METTL1	0.378535	6.69063	4.43956	2.25e-05	0.0001584	2.23818
SECISBP2	0.324406	8.02239	4.4351	2.29e-05	0.000160015	2.22164
ISG20L2	0.339546	7.39615	4.43164	2.32e-05	0.000161019	2.20885
RTF1	0.294208	7.41351	4.42874	2.34e-05	0.000161689	2.1981
HNRNPK	0.332232	11.0248	4.41801	2.44e-05	0.000167395	2.15841
LRPPRC	0.378378	8.48318	4.40373	2.58e-05	0.000175712	2.10568
HNRNPL	0.296269	9.47796	4.37481	2.89e-05	0.000195192	1.99928
DUS4L	0.378749	5.51988	4.36317	3.02e-05	0.000202762	1.95658
DCP1A	0.32463	7.86292	4.3604	3.06e-05	0.000203533	1.94642
DDX42	0.401561	8.25944	4.35501	3.12e-05	0.00020639	1.92668
R3HDM2	0.366823	8.68009	4.31565	3.63e-05	0.00023852	1.78308
REXO2	0.31952	9.68479	4.31119	3.69e-05	0.000240996	1.76687
CCDC86	0.391736	7.20333	4.30256	3.82e-05	0.000247431	1.73552
SMAD4	0.387678	7.2597	4.2768	4.21e-05	0.00027123	1.64222
DDX31	0.351227	5.92133	4.25879	4.51e-05	0.000288581	1.57723
SLTM	0.384934	9.41188	4.22912	5.05e-05	0.000320889	1.47057
YTHDF3	0.408617	7.45271	4.22738	5.08e-05	0.000320908	1.46431
UPF3B	0.35242	6.75609	4.21602	5.31e-05	0.000332837	1.42363
RPP30	0.279616	6.34146	4.21223	5.38e-05	0.000333921	1.41006
RRP1	0.297924	6.90986	4.21175	5.39e-05	0.000333921	1.40835
DDX5	0.370902	11.5064	4.20157	5.6e-05	0.000344807	1.37198
KHDRBS2	0.366691	4.14856	4.19632	5.72e-05	0.000349475	1.35326
SNRNP27	0.40994	8.6706	4.17843	6.11e-05	0.000371496	1.28955
MEX3D	0.503877	6.6167	4.16509	6.43e-05	0.000388153	1.24218
RALYL	0.57796	5.7525	4.15082	6.78e-05	0.000405647	1.19161
ERN1	0.267853	6.02879	4.15003	6.8e-05	0.000405647	1.18881
MRPL2	0.284499	6.95092	4.12514	7.47e-05	0.000439801	1.10094
ANKHD1	0.300246	8.34435	4.12398	7.5e-05	0.000439801	1.09683
AKAP8	0.344386	7.74343	4.1235	7.51e-05	0.000439801	1.09516
RRP7A	-0.384277	6.58625	-4.11951	7.62e-05	0.000443708	1.08111
PIWIL2	0.29896	4.03895	4.08921	8.53e-05	0.000493699	0.974716
THOC2	0.340154	7.71529	4.06952	9.18e-05	0.000527909	0.905907
ZCCHC24	-0.408445	7.72262	-4.06703	9.27e-05	0.000529636	0.897233
RNMT	0.343395	5.89881	4.05764	9.59e-05	0.00054512	0.864509
RNASE1	-0.417238	9.69988	-4.04813	9.94e-05	0.000559715	0.831409
BARD1	0.316637	5.70894	4.04732	9.97e-05	0.000559715	0.828586
PRKRA	0.35445	8.17266	4.01768	0.000111141	0.000619608	0.725869
ZC3H4	0.318499	9.28602	4.01654	0.000111606	0.000619608	0.721932
XPO7	0.39143	6.76421	4.00454	0.00011663	0.000643797	0.680479
RPS19	-0.289962	12.5203	-3.99382	0.000121297	0.000665757	0.643543
DYNC1H1	0.373708	8.49151	3.99198	0.000122114	0.000666452	0.637229
NOP2	0.400822	7.08976	3.9809	0.000127157	0.000690076	0.599149
RBM38	0.388247	6.66516	3.96642	0.000134048	0.00072341	0.549499
APOBEC3F	-0.334315	5.46854	-3.95911	0.000137661	0.000738782	0.524484
PPP1R8	0.286007	8.95292	3.93851	0.000148354	0.000791767	0.454154
RPP14	0.28013	7.24954	3.93162	0.000152104	0.000807321	0.430691
FAM46A	0.455508	7.87299	3.91575	0.000161089	0.000850337	0.376766
BICC1	0.374674	5.3028	3.91369	0.000162291	0.000852029	0.369779
PPRC1	0.443775	6.52463	3.89965	0.000170717	0.000891421	0.32224
PA2G4	0.333416	6.42963	3.88489	0.000180025	0.000934967	0.272398
LUZP4	0.250629	5.13699	3.86899	0.000190593	0.000984562	0.218857
GTF2F1	0.323552	7.35237	3.86406	0.000193992	0.000996789	0.202273
PRPF40A	0.31562	8.37601	3.8612	0.000195984	0.0010017	0.192688
DHX32	0.301971	8.05088	3.83569	0.000214678	0.00109147	0.107244
NOL6	0.278625	5.79559	3.83388	0.000216062	0.00109275	0.101219
HNRNPF	0.322641	8.48987	3.83111	0.000218205	0.00109784	0.0919674
PRPF19	-0.276909	7.28499	-3.81645	0.000229885	0.00115061	0.0430963
PNO1	0.349529	7.05193	3.79905	0.000244517	0.00121754	-0.0147141
RSRC1	0.300901	5.67265	3.79736	0.000245984	0.00121857	-0.0203164
TDRD1	0.264269	3.30861	3.7774	0.000263956	0.00130092	-0.0863435
RBM23	0.353602	9.20411	3.77278	0.000268296	0.00131561	-0.101611
PRPF6	0.275913	8.32332	3.77012	0.000270826	0.0013213	-0.110395
EIF3J	0.321457	8.37557	3.75942	0.000281219	0.00136511	-0.145633
EIF4A3	0.282372	9.87631	3.74237	0.000298565	0.00143988	-0.201624
SUZ12	0.292007	8.36174	3.74138	0.000299603	0.00143988	-0.20487
RBM34	0.320196	6.50949	3.73728	0.000303943	0.00145351	-0.218316
DDX17	0.288521	8.02709	3.72639	0.000315746	0.00150252	-0.253937
APTX	0.296943	7.40803	3.72259	0.000319974	0.00151517	-0.266369
TRDMT1	0.334472	4.4254	3.71798	0.00032517	0.00153226	-0.281424
GARS	0.347825	9.03265	3.71603	0.00032738	0.00153519	-0.287756
ANKRD17	0.276123	8.15773	3.71114	0.000333023	0.00155411	-0.303725
DKC1	0.314311	8.66502	3.70682	0.000338068	0.00157006	-0.317772
SF3B2	0.301608	10.0524	3.69956	0.000346724	0.00160256	-0.341391
GSPT1	0.389521	7.65109	3.69382	0.00035372	0.00162711	-0.360048
SF3A1	0.297416	8.46111	3.69244	0.000355424	0.0016272	-0.364537
EIF5	0.273266	8.9296	3.68828	0.000360595	0.00164309	-0.378025
TDRD3	0.302109	5.84283	3.68312	0.000367108	0.00166491	-0.394739
ZCCHC14	0.282975	6.73388	3.68144	0.000369252	0.00166681	-0.400176
PDCD4	0.276363	7.73169	3.67496	0.000377646	0.00169677	-0.421161
DDX6	0.23946	6.17566	3.6718	0.0003818	0.00170749	-0.43137
STAU2	0.29864	7.48957	3.64207	0.000423082	0.0018834	-0.527154
RPL22	0.280897	10.7823	3.63588	0.000432197	0.00191515	-0.547029
ABT1	0.295311	7.06607	3.62194	0.000453394	0.0019999	-0.59166
WARS	-0.421339	9.64784	-3.59999	0.00048879	0.00214623	-0.661694
MRPL46	0.273931	8.15868	3.59285	0.00050085	0.00218924	-0.684391
GEMIN7	0.309148	6.00046	3.59054	0.000504816	0.00219663	-0.691735
SNRPB2	0.290771	10.055	3.55963	0.000560795	0.00242927	-0.7896
TRNAU1AP	-0.274425	6.53002	-3.55823	0.000563459	0.00242992	-0.794008
UTP3	0.312269	8.934	3.55396	0.000571679	0.00245441	-0.807478
TOE1	0.301833	7.30652	3.55245	0.000574607	0.00245606	-0.812229
APEX1	0.34483	9.53775	3.54158	0.00059614	0.00253688	-0.846436
MRPS18C	0.429791	5.6134	3.51741	0.000646777	0.00274029	-0.922195
RPS27L	0.461371	8.64549	3.51491	0.000652234	0.00275134	-0.929999
CNOT7	0.278378	7.33041	3.50881	0.000665737	0.0027961	-0.94903
SERBP1	0.243913	8.80911	3.49467	0.000698089	0.00291928	-0.993086
NOC4L	0.291279	6.81068	3.4929	0.000702244	0.002924	-0.998594
TRMT11	0.371871	7.17611	3.48575	0.000719258	0.00298199	-1.02081
DIS3	0.293305	6.2208	3.48323	0.000725327	0.0029943	-1.02861
CIRBP	0.285469	9.56622	3.47747	0.00073944	0.00303957	-1.04649
ZNF638	0.37164	8.36679	3.46917	0.000760191	0.00311163	-1.07216
ZNF473	0.271979	5.9934	3.45284	0.000802657	0.00327159	-1.12256
ZMAT5	0.29433	6.11864	3.44605	0.000820957	0.00333212	-1.14345
RBM14	0.305125	6.81035	3.43059	0.000864111	0.0034926	-1.19091
MPHOSPH10	0.331141	8.67039	3.40537	0.000939134	0.00378001	-1.26799
SSB	0.367156	9.5115	3.40388	0.000943769	0.00378291	-1.27254
ELAVL2	0.238528	3.31345	3.40095	0.000952883	0.00380365	-1.28144
TEX13A	0.294947	4.1306	3.38516	0.00100361	0.00398965	-1.32941
CNBP	0.296616	10.5912	3.37918	0.0010235	0.00405204	-1.34755
SUB1	0.402235	9.42116	3.37231	0.00104674	0.00412715	-1.36831
PTGES3	0.2943	10.8054	3.36836	0.00106037	0.00416391	-1.38027
RBM39	0.313434	8.6383	3.34993	0.00112608	0.00440403	-1.43581
PTRH2	0.361001	8.24242	3.3471	0.0011365	0.00442687	-1.44432
BAZ2A	0.299218	6.31541	3.33247	0.00119184	0.00462377	-1.48821
SARS2	0.297721	6.14262	3.3254	0.00121947	0.00471201	-1.50936
MRPS31	0.296658	8.16645	3.32025	0.00123995	0.00477207	-1.52472
PABPC4	0.450634	8.61062	3.31826	0.00124798	0.00478392	-1.53068
TRMT1	-0.274059	6.55413	-3.31125	0.00127657	0.00486589	-1.55157
RBMX2	0.331212	7.274	3.31056	0.00127944	0.00486589	-1.55364
SNRPB	0.320432	9.25029	3.3068	0.00129507	0.00490604	-1.56484
ZC3H11A	0.349757	8.79038	3.30031	0.00132246	0.00499023	-1.58413
RPUSD2	0.240761	6.9238	3.29598	0.00134102	0.00504056	-1.59697
NOLC1	0.262391	6.6408	3.29432	0.00134823	0.00504801	-1.60192
SNRNP70	-0.275688	9.02567	-3.29036	0.00136551	0.00509297	-1.61365
YARS2	-0.319851	7.33811	-3.27185	0.0014491	0.00538397	-1.66838
NARS2	0.301657	7.09667	3.26529	0.00147988	0.00547726	-1.68773
DZIP1	-0.261843	5.59596	-3.24752	0.00156628	0.00577491	-1.73994
ZGPAT	0.378476	7.97162	3.24027	0.00160291	0.00585516	-1.76121
DHX9	0.279385	6.87546	3.24002	0.00160418	0.00585516	-1.76194
CCDC59	0.276933	7.88971	3.23962	0.00160623	0.00585516	-1.76311
FAM120C	0.205129	5.60436	3.23499	0.00163005	0.00591966	-1.77665
LRRFIP2	0.255467	7.33218	3.23217	0.00164472	0.00595054	-1.78488
SNRPD1	0.363945	7.67962	3.23004	0.0016559	0.00596867	-1.79111
ALKBH1	0.333287	6.70589	3.21356	0.00174471	0.0062654	-1.83912
AGFG1	0.226008	8.12703	3.20072	0.00181698	0.00650074	-1.87639
TRIT1	0.270527	7.6907	3.19667	0.00184035	0.00656006	-1.88812
CNOT1	0.309193	7.78066	3.19404	0.00185564	0.00659025	-1.89572
SON	0.309062	8.27466	3.18489	0.00190991	0.00675813	-1.92217
APOBEC3G	-0.386274	7.89569	-3.15532	0.0020955	0.00738777	-2.0072
STRAP	0.252607	10.9878	3.15322	0.00210928	0.00740933	-2.01321
AKAP1	0.217611	7.28534	3.13634	0.00222326	0.0077574	-2.06141
PTBP2	0.355998	5.58481	3.13549	0.0022292	0.0077574	-2.06386
NOP16	0.268574	6.75202	3.13423	0.00223795	0.0077574	-2.06744
ZCCHC2	0.277642	6.58099	3.13386	0.00224049	0.0077574	-2.06848
MRPL42	0.28877	7.78007	3.12982	0.00226882	0.00782743	-2.07998
DCPS	-0.265878	7.23888	-3.12065	0.00233437	0.00802493	-2.10605
SMAD2	0.230934	9.05714	3.11899	0.00234641	0.00803771	-2.11076
UTP18	0.302969	8.85431	3.09949	0.00249237	0.00850754	-2.16595
RBM22	0.26219	7.92098	3.09278	0.00254445	0.0086547	-2.18484
RNASE3	0.359686	5.3208	3.09062	0.00256148	0.00868208	-2.19094
NPM1	0.295846	9.97274	3.08402	0.00261409	0.00882942	-2.20952
GTPBP3	0.273531	6.89595	3.08276	0.00262419	0.00883264	-2.21304
PARK7	0.256068	12.0771	3.07295	0.00270449	0.00907133	-2.24056
ZCCHC8	0.273445	7.70465	3.07082	0.00272228	0.00909937	-2.24655
GSPT2	0.257771	7.80436	3.06433	0.00277698	0.00925021	-2.26471
THUMPD2	0.383439	6.05756	3.06262	0.00279153	0.00926673	-2.26947
ASCC1	0.275076	7.7704	3.0572	0.00283826	0.00938958	-2.28462
MRPS28	0.32639	8.1246	3.04873	0.00291261	0.00960266	-2.30821
SHQ1	0.334203	8.17263	3.04721	0.00292617	0.00961457	-2.31245
YTHDF2	0.237734	9.96947	3.03064	0.0030777	0.0100761	-2.35847
MRM1	0.228287	6.06083	3.02959	0.0030875	0.0100761	-2.36136
LSM7	-0.335766	8.07416	-3.02546	0.00312649	0.010169	-2.3728
OAS1	-0.521908	8.08369	-3.01665	0.00321119	0.0104094	-2.39714
UTP14A	-0.209168	6.40732	-3.01416	0.00323549	0.0104531	-2.404
IARS	0.271087	10.0195	3.00994	0.0032771	0.0105523	-2.41564
MRPS2	0.237446	7.70006	3.00812	0.00329513	0.0105751	-2.42063
QRSL1	0.278873	5.98392	2.99779	0.00339958	0.0108742	-2.44903
ZFP36L1	0.221054	7.10945	2.99364	0.00344242	0.0109748	-2.46042
TXNL4B	0.34239	6.28374	2.98841	0.0034971	0.0110993	-2.47475
MECP2	0.232851	7.53427	2.98539	0.00352901	0.0110993	-2.48301
PARP1	0.25491	9.10153	2.98486	0.00353467	0.0110993	-2.48447
PPIH	0.288174	7.6815	2.98453	0.00353819	0.0110993	-2.48537
RIOK3	0.267027	7.0826	2.98446	0.0035389	0.0110993	-2.48555
RPL13	-0.200643	9.84121	-2.96449	0.0037575	0.011735	-2.54002
LSM14A	0.232497	9.87199	2.96317	0.00377239	0.011735	-2.54361
PCBP3	0.202551	4.93338	2.96267	0.00377803	0.011735	-2.54497
PUM2	0.251402	9.59113	2.95448	0.00387169	0.0119874	-2.5672
EIF1AX	0.313621	8.93084	2.94799	0.00394738	0.0121827	-2.58478
PSPC1	0.268037	6.49453	2.9374	0.00407394	0.0125114	-2.6134
TSFM	0.236475	7.72729	2.93691	0.0040798	0.0125114	-2.61471
ACIN1	0.187883	6.97688	2.93228	0.00413643	0.0126449	-2.62721
MRPL48	0.292442	8.80513	2.92856	0.00418228	0.0127447	-2.6372
REPIN1	0.266702	7.51709	2.91464	0.0043585	0.01324	-2.6746
MTHFSD	0.217484	5.45418	2.91179	0.00439535	0.0133101	-2.68223
GNL2	0.318812	7.65676	2.90537	0.00447963	0.0135229	-2.69943
CDK9	0.212959	7.36105	2.89877	0.00456759	0.0137455	-2.71704
DRG2	0.228365	7.07519	2.89474	0.00462224	0.0138667	-2.7278
TRMT12	0.230093	7.63727	2.89314	0.00464396	0.0138888	-2.73204
NXF3	-0.398803	5.79582	-2.89029	0.00468319	0.0139628	-2.73965
TARBP1	0.324719	7.2302	2.87775	0.00485881	0.0144419	-2.77295
MRPS35	0.251999	8.74323	2.854	0.00520831	0.0154332	-2.83571
RBM4	0.295113	8.66547	2.82455	0.00567358	0.0167605	-2.9129
MRPS30	0.248944	7.68197	2.81706	0.00579784	0.0170753	-2.93243
LSM3	0.314464	8.77279	2.80594	0.00598707	0.0175656	-2.96136
POLR2H	0.220176	9.1049	2.80515	0.00600067	0.0175656	-2.9634
MRPL4	0.249625	6.44426	2.80195	0.00605624	0.01765	-2.9717
PURG	0.155448	4.14218	2.80139	0.00606604	0.01765	-2.97316
EEF1D	-0.216242	11.6591	-2.79733	0.00613724	0.0177777	-2.98366
MTIF2	0.245533	8.70014	2.79679	0.00614676	0.0177777	-2.98506
RBMS3	-0.196493	6.23907	-2.79384	0.00619911	0.0178756	-2.99269
RRP9	0.237448	6.52545	2.78835	0.00629766	0.0181058	-3.00688
EIF3G	-0.219733	10.4095	-2.78473	0.00636343	0.0182406	-3.01622
NARS	0.204107	10.5237	2.78145	0.00642334	0.0183578	-3.02465
ADARB2	0.25691	4.21421	2.77358	0.00656974	0.0187209	-3.04491
SRP19	0.246612	7.86435	2.7725	0.00658995	0.0187232	-3.04767
NOL3	0.253628	7.47543	2.77083	0.0066216	0.018758	-3.05198
ELAVL4	0.172785	3.59259	2.75633	0.00690114	0.0194927	-3.08912
TSN	0.201233	8.19273	2.755	0.00692727	0.0195094	-3.09251
RPP38	0.241709	7.70054	2.7513	0.00700054	0.0196585	-3.10196
SUPV3L1	0.244857	7.02623	2.7497	0.00703236	0.0196906	-3.10603
RBM8A	0.257444	8.29909	2.73724	0.00728554	0.0203406	-3.13776
DDX1	0.207968	10.4739	2.73576	0.00731607	0.0203669	-3.14151
FUS	0.266881	7.04668	2.71741	0.00770544	0.0213892	-3.18798
TRA2A	0.265942	7.76642	2.69499	0.00820645	0.0227147	-3.24436
TCOF1	0.176946	6.36378	2.69302	0.00825185	0.0227751	-3.2493
ZFR2	0.206747	4.39288	2.68019	0.0085533	0.0235399	-3.28137
LUC7L	-0.233818	7.31855	-2.67854	0.00859281	0.0235814	-3.28549
EIF2S1	0.279342	7.97752	2.67608	0.00865196	0.0236765	-3.29162
MBNL2	0.235055	7.03456	2.65897	0.00907375	0.0247606	-3.33412
SMAD6	-0.210163	6.50016	-2.64782	0.00935862	0.0254027	-3.36169
HNRNPH1	0.191501	7.10281	2.6477	0.00936164	0.0254027	-3.36198
SMAD3	0.2446	6.8751	2.64546	0.00941979	0.0254888	-3.3675
RNH1	0.191856	9.62158	2.643	0.00948408	0.0255911	-3.37357
PUF60	0.20502	9.3567	2.63665	0.00965199	0.0259717	-3.38921
MAGOHB	0.215346	5.57116	2.60878	0.0104207	0.0279622	-3.45742
DDX18	0.223558	7.89624	2.59769	0.0107416	0.0287434	-3.48439
PSIP1	0.231417	8.3708	2.57302	0.0114877	0.030655	-3.54401
GPATCH8	0.213958	7.90615	2.56864	0.0116251	0.0308719	-3.55456
PIWIL1	0.129741	3.26999	2.56839	0.0116329	0.0308719	-3.55515
DHX40	0.21605	7.62518	2.54717	0.0123193	0.0325625	-3.60596
KRR1	0.264747	7.74074	2.54663	0.0123373	0.0325625	-3.60725
TARDBP	0.241399	8.04724	2.54041	0.0125456	0.0330218	-3.62207
IMP3	0.168593	8.84635	2.53295	0.0127996	0.0335916	-3.63981
NXT1	0.205034	8.41759	2.53202	0.0128316	0.0335916	-3.64201
NOP14	0.233918	6.42378	2.51817	0.0133162	0.0347662	-3.67479
CAPRIN1	0.203891	7.30898	2.5118	0.0135447	0.0352673	-3.68982
ADARB1	-0.180757	5.56889	-2.49499	0.0141645	0.0367819	-3.72931
EIF4G2	-0.183444	11.4237	-2.48718	0.0144612	0.0374519	-3.74759
DHX30	0.210349	7.7302	2.48299	0.0146225	0.0377683	-3.75737
MAK16	0.225884	8.00215	2.44434	0.0161887	0.0417021	-3.8469
G3BP2	0.177109	7.84715	2.44006	0.0163709	0.0420593	-3.85673
ATXN2	0.19765	8.14502	2.43357	0.0166506	0.0426645	-3.87161
ETF1	0.197594	9.20951	2.42773	0.0169062	0.0432046	-3.88497
EIF2S2	0.206582	6.87719	2.41658	0.0174038	0.0443304	-3.91041
KIAA0391	0.191049	7.91431	2.4151	0.0174707	0.0443304	-3.91378
NXT2	0.261128	6.08436	2.4148	0.0174844	0.0443304	-3.91446
MTRF1	0.211754	5.10618	2.41191	0.0176161	0.0445475	-3.92104
YBX2	0.175352	4.82611	2.3994	0.0181961	0.0458578	-3.94941
EXOSC10	-0.252123	8.00908	-2.3987	0.0182292	0.0458578	-3.951
PNN	0.237381	8.7938	2.39011	0.0186379	0.0467641	-3.9704
SMAD5	0.213613	6.53307	2.38305	0.0189798	0.0474986	-3.98629
SNUPN	-0.176113	8.22971	-2.3779	0.0192326	0.0480069	-3.99786
TARS	0.200415	8.7807	2.36444	0.0199077	0.0495641	-4.02799
