# Supplementary material for: Integration of three machine learning algorithms identifies characteristic RNA binding proteins linked with diagnosis, immunity and pyroptosis of IgA nephropathy
Source: Front Genet. 2022 Sep 28;13:975521. doi: 10.3389/fgene.2022.975521 (PMC9554240; doi:10.3389/fgene.2022.975521)
Supplement: Supplementary file 2 [file Table3.XLSX]

## Sheet: Sheet1
ID	Cluster
GSM920411	Cluster1
GSM920401	Cluster1
GSM920402	Cluster1
GSM920403	Cluster1
GSM920405	Cluster1
GSM920406	Cluster1
GSM920407	Cluster1
GSM920409	Cluster1
GSM920417	Cluster1
GSM920418	Cluster1
GSM920419	Cluster1
GSM920421	Cluster1
GSM920423	Cluster1
GSM920425	Cluster1
GSM920427	Cluster1
GSM1906717	Cluster1
GSM1906718	Cluster1
GSM1906723	Cluster1
GSM1906726	Cluster1
GSM1906727	Cluster1
GSM1906730	Cluster1
GSM2462555	Cluster1
GSM2462556	Cluster1
GSM2462558	Cluster1
GSM2462559	Cluster1
GSM2462560	Cluster1
GSM2462561	Cluster1
GSM2462563	Cluster1
GSM2462565	Cluster1
GSM2462570	Cluster1
GSM2462571	Cluster1
GSM2462573	Cluster1
GSM2462574	Cluster1
GSM920404	Cluster2
GSM920408	Cluster2
GSM920410	Cluster2
GSM920420	Cluster2
GSM920412	Cluster2
GSM920413	Cluster2
GSM920414	Cluster2
GSM920415	Cluster2
GSM920416	Cluster2
GSM920422	Cluster2
GSM920424	Cluster2
GSM920426	Cluster2
GSM1906719	Cluster2
GSM1906720	Cluster2
GSM1906721	Cluster2
GSM1906722	Cluster2
GSM1906724	Cluster2
GSM1906725	Cluster2
GSM1906728	Cluster2
GSM1906729	Cluster2
GSM1906731	Cluster2
GSM2462557	Cluster2
GSM2462562	Cluster2
GSM2462564	Cluster2
GSM2462566	Cluster2
GSM2462567	Cluster2
GSM2462568	Cluster2
GSM2462569	Cluster2
GSM2462572	Cluster2
